# Supplementary material for: UV Radiation Induces Specific Changes in the Carotenoid Profile of Arabidopsis thaliana
Source: Biomolecules. 2022 Dec 14;12(12):1879. doi: 10.3390/biom12121879 (PMC9775031; doi:10.3390/biom12121879)
Supplement: Supplementary file 1 [file biomolecules-12-01879-s001.zip]

Archive with 1 entries (1 files):
- biomolecules-2082278-supplementary.pdf
